# Supplementary material for: Contribution of Chronic Sleep Deprivation to Age-Related Neurodegeneration in a Mouse Model of Familial Alzheimer’s Disease (5xFAD)
Source: Neurol Int. 2023 Jun 27;15(3):778–91. doi: 10.3390/neurolint15030049 (PMC10366916; doi:10.3390/neurolint15030049)
Supplement: Supplementary file 1 [file neurolint-15-00049-s001.zip]

Archive with 1 entries (1 files):
- neurolint-2427136-supplementary.pdf
